# Supplementary material for: Quantifying Cunninghamia lanceolata Foliar Water Uptake and Reverse Transport Provides a New Approach to Improving Drought Tolerance
Source: Ecol Evol. 2026 Jan 20;16(1):e72953. doi: 10.1002/ece3.72953 (PMC12819049; doi:10.1002/ece3.72953)
Supplement: Supplementary file 1 — Data S1: ece372953‐sup‐0001‐DataS1.xlsx. [file ECE3-16-e72953-s001.xlsx]

## Sheet: Sheet1
Leaf water content and leaf water potential changes
LWP change value (g·cm-2)													Soil moisture content	Change in Leaf water absorption	Change in leaf water potential
Fog environment duration	A		B		C		D		E				15.27	0.36	0.16
2	0.16	0.012	0.15	0.016	0.11	0.011	0.04	0.002	0.01	0.001			24.27	0.29	0.15
4	0.19	0.014	0.17	0.021	0.14	0.0076	0.06	0.0054	0.04	0.003			46.38	0.12	0.13
6	0.22	0.019	0.19	0.016	0.17	0.0081	0.08	0.0071	0.04	0.0026			16.09	0.44	0.19
12	0.28	0.021	0.21	0.011	0.18	0.0187	0.09	0.0063	0.05	0.0065			30.33	0.31	0.21
													49.5	0.14	0.07
LWC change value (g·cm-2）													15	0.46	0.22
Fog environment duration	A		B		C		D		E				34	0.42	0.14
2	0.36	0.027	0.29	0.019	0.12	0.011	0.03	0.0025	0.01	0.0012			48.81	0.18	0.08
4	0.44	0.041	0.31	0.027	0.14	0.0098	0.05	0.0045	0.01	0.0014			16.9	0.53	0.28
6	0.46	0.022	0.42	0.032	0.18	0.013	0.03	0.0013	0.02	0.0017			23.73	0.42	0.17
12	0.53	0.061	0.42	0.046	0.22	0.014	0.04	0.0052	0.02	0.0021			47.77	0.22	0.13
Isotopic variations across different plant organs
	CK	T2		T4		T6		T12		EG	T2		T4		T6		T12
A		-20.1	1.17	-22.4	2.41	-24.3	1.72	-22.7	1.11		25.78	2.01	33.41	4.01	39.55	3.17	43.66	2.43
B		-19.71	1.47	-24.52	2.11	-23.78	1.17	-21.91	0.76		27.64	3.11	31.77	1.87	35.35	2.32	41.72	3.71
C		-25.31	3.11	-26.72	2.25	-28.74	2.17	-29.11	1.37		17.82	1.78	21.34	1.41	23.11	1.11	29.68	2.62
D		-32.17	3.11	-30.03	2.32	-34.15	1.78	-33.92	2.17		-29.72	1.41	-31.5	1.94	-35.26	1.78	-33.12	2.52
E		-34.71	3.41	-35.43	2.76	-36.26	2.51	-38.12	3.37		-35.1	3.41	-33.9	3.77	-36.87	2.11	-37.29	2.61
A		-14.73	0.87	-13.91	1.41	-13.47	1.11	-15.16	1.71		21.43	0.97	23.27	2.17	24.74	2.19	25.32	1.72
B		-18.74	1.41	-17.12	1.37	-16.69	1.53	-15.38	0.92		17.61	1.04	19.82	2.01	21.37	1.54	22.91	1.35
C		-14.74	0.79	-16.13	1.21	-17.65	1.31	-18.72	1.91		6.37	0.78	6.32	0.37	13.28	0.57	18.77	1.11
D		-32.11	2.32	-31.89	2.37	-33.71	2.41	-32.27	1.28		-33.17	2.74	-32.81	1.57	-32.46	1.31	-31.76	2.17
E		-31.82	3.1	-33.27	2.03	-32.76	2.47	-32.97	1.17		-32.28	2.21	-33.11	2.14	-34.87	3.76	-31.71	2.31
A		-23.14	2.11	-24.17	1.46	-23.72	1.32	-24.88	1.19		-18.6	1.11	-16.1	0.92	-15.74	1.21	-14.32	0.72
B		-25.71	1.92	-27.74	0.87	-25.18	1.57	-26.27	1.92		-22.81	2.41	-21.45	1.17	-19.74	1.43	-17.87	2.01
C		-28.73	2.01	-28.74	2.83	-29.11	2.41	-28.78	2.11		-27.81	2.22	-28.11	2.72	-28.52	3.01	-28.34	1.36
D		-32.41	3.51	-33.13	2.12	-33.17	1.45	-34.72	3.65		-33.11	2.31	-32.78	3.11	-34.37	2.17	-33.19	2.43
E		-34.18	1.92	-35.12	1.67	-34.19	1.41	-33.97	3.42		-34.52	2.54	-34.27	1.57	-33.72	2.71	-34.11	2.21
The change of δD value of continuous leaf-stem and stem-rhizosphere soil migration in a simulated fog environment
Leaf-Stem	2h-repeat1	2h-repeat2	2h-repeat3		4h-repeat1	4h-repeat2	4h-repeat3		6h-repeat1	6h-repeat2	6h-repeat3		12h-repeat1	12h-repeat2	12h-repeat3
	12.5903	8.51747	8.05228		13.6109	22.8588	19.4203		28.1018	25.8987	22.9194		26.4092	23.9042	27.3266
	16.7501	4.71194	11.538		18.4124	16.3653	23.2723		20.1834	16.3646	26.662		25.242	20.6072	30.1709
	23.7071	19.5711	22.7818		30.0591	26.0831	20.6878		19.0642	22.0338	21.662		24.7141	17.1158	22.07
Stem-Rhizosphere	30.4057	29.7614	34.6929		33.3411	27.7806	26.2083		30.0733	29.1951	31.4215		23.0786	33.2649	33.4165
	35.5734	29.6952	35.0814		29.7912	29.5676	32.5912		32.1584	38.9948	26.7068		35.5686	28.7994	25.302
Proportion of reverse transport by organ
	Leaf		Stem		Rhizosphere soil
T2	12.39	1.17	9.31	0.87	1.32	0.17
T4	14.34	2.12	9.74	0.91	1.47	0.092
T6	14.67	1.04	10.01	1.47	1.49	0.11
T12	16.26	1.32	11.13	1.32	1.66	0.13
T2	10.82	1.72	8.36	1.11	0.65	0.075
T4	11.24	1.14	9.02	0.87	0.71	0.087
T6	11.37	0.98	9.11	0.92	0.74	0.065
T12	12.71	1.37	10.72	1.41	0.89	0.052
T2	10.03	1.54	8.52	0.87	0	0
T4	10.56	1.32	8.78	1.14	0	0
T6	10.81	1.71	8.97	1.37	0	0
T12	11.57	0.93	9.05	1.11	0	0
